# Supplementary material for: Methodological Rigor and Transparency in Clinical Practice Guidelines for Nutrition Care in Critically Ill Adults: A Systematic Review Using the AGREE II and AGREE-REX Tools
Source: Nutrients. 2022 Jun 23;14(13):2603. doi: 10.3390/nu14132603 (PMC9268338; doi:10.3390/nu14132603)
Supplement: Supplementary file 1 [file nutrients-14-02603-s001.zip]

Archive with 1 entries (1 files):
- nutrients-1746718-supplementary.pdf
